# Supplementary material for: Sample phenotype clusters in high-density oligonucleotide microarray data sets are revealed using Isomap, a nonlinear algorithm
Source: BMC Bioinformatics. 2005 Aug 2;6:195. doi: 10.1186/1471-2105-6-195 (PMC1189082; doi:10.1186/1471-2105-6-195)
Supplement: Additional File 5 — Matlab code. Gene expression values are stored in a matrix (M) with variables (genes) in the rows and observations (samples) in the columns. A vector (samples) contains the sample names. Another vector (pheno) contains the classification of each sample. The gene names are stored in another vector (genes). Euclidean distances may be computed as D = L2_distance(M, M); If we want to perform Isomap at dimensions 1 through 20 then we store this range in: options.dims = 1:20; The Isomap algorithm can be executed with a neighborhood size of 5 as follows: [Y, R] = Isomap(D,'k',5, options); 1 through 20 dimensional coordinates are stored in Y. coords and the residual variances are stored in R. The results can be wrapped around to create a 3D 'model' structure, using makemodel: model = makemodel(M, Y, options, samples, pheno,'i',3,5); [file 1471-2105-6-195-S5.m]

function model=makemodel(M,Y,options,name,pheno,modeltype,d,k)

% model=makemodel(M,Y,options,name,pheno,modeltype,d,k);
% Makes a model structure
%
% Input:
% M: the original matrix
% Y: output from isomap or mds
% options: input options for isomap
% name: name of samples
% pheno: sample phenotypes
% modeltype: [i] for isomap or [m] for mds
% d: dimensionality of the model
% k: nearest neighbors (for isomap)
% f: fast MDS
%
% Output:
% A model structure with sorted samples
%
% Kevin Dawson 11/4/02

if nargin<2
    help makemodel;
    return
end


N1=size(M,1);
N2=size(M,2);

if size(Y.coords,1) > N2
    error ('Size of y is invalid');
end
if size(name,2) ~= N2
    error ('Size of name is invalid');
end
if modeltype(1) ~= 'i' & modeltype(1) ~= 'm' & modeltype(1) ~= 'g'
    error ('Modeltype should be isomap or mds');
end;
if modeltype(1) == 'm'
    k=0;
end

if size(name,2) ~= N2
    error('Size of name is invalid');
end
if size(pheno,2) ~= N2
    error('Size of pheno is invalid');
end

N=size(Y.index,2);

model.M=[];
model.pheno=[];
model.name=[];
model.modeltype=modeltype;
model.d=d;
model.k=k;
model.options=options;
maxdim=size(Y.coords,1);

pheno2=zeros(N,3);
for i=1:N
    pheno2(i,1)=pheno(Y.index(i));
    pheno2(i,2)=Y.index(i);
    pheno2(i,3)=i;
end
pheno2=(sortrows(pheno2))';

model.pheno=pheno2(1,:);
model.name=name(pheno2(2,:));
for j=1:maxdim
    model.coords{j}=Y.coords{j}(:,pheno2(3,:));
end
for i=1:N
    model.M=[model.M M(:,pheno2(2,i))];
end
model.D=L2_distance(model.M,model.M,1);

groupstart=1;
pheno=model.pheno(1);
phenos=pheno;
for i=2:N
    if model.pheno(i) ~= pheno
        pheno = model.pheno(i);
        groupstart=[groupstart i];
        phenos=[phenos pheno];
    end
end
groupstart=[groupstart N+1];
model.groupstart=groupstart;
model.phenos=phenos;
model=modelperf(model);
return

        
    
