# Supplementary material for: Sample phenotype clusters in high-density oligonucleotide microarray data sets are revealed using Isomap, a nonlinear algorithm
Source: BMC Bioinformatics. 2005 Aug 2;6:195. doi: 10.1186/1471-2105-6-195 (PMC1189082; doi:10.1186/1471-2105-6-195)
Supplement: Additional File 7 — Matlab code. Adding the sample names to the figure: annotate(Y, samples,3); [file 1471-2105-6-195-S7.m]

function annotate(Y,samples,dim)

% annotate(Y,samples,dim)

% Adds annotation to a 3D Isomap neightborhood graph
% Kevin Dawson 3/19/4

if nargin<2
    help annotate;
    return
end
if nargin<3
    dim=3;
end
if dim~=2 & dim~=3
    error ('Dim should be either 2 or 3');
end

if dim==3,
    text(Y.coords{3}(1,:),Y.coords{3}(2,:),Y.coords{3}(3,:),samples(Y.index(:)));
else
    text(Y.coords{2}(1,:),Y.coords{2}(2,:),samples(Y.index(:)));
end

return
